# Supplementary material for: Exposure-Based, ‘Like-for-Like’ Assessment of Road Safety by Travel Mode Using Routine Health Data
Source: PLoS One. 2012 Dec 5;7(12):e50606. doi: 10.1371/journal.pone.0050606 (PMC3515586; doi:10.1371/journal.pone.0050606)
Supplement: Table S1 — ICD-10 coding groups used for transport modal risk study (XLS) [file pone.0050606.s001.xls]

## Sheet: Table s1
Supplementary data Table s1. ICD-10 coding groups used for transport modal risk study
Mode / ICD-10 term	Referred to in the paper as	Description	ICD-10 codes	Type of incident (first 3 digits)	Place of occcurrence (4th digt)	Included in Stats 19	Included in NHS transprot injury data	Significance for this risk assessment
walk "transport accident"	walk-RTA	Casualties due to vehicle impact "transport accident" on and off highway. There are very few off-highway casualties	V01-V04 +V06 all subdivisions	V01- Pedestrian injured in collision with pedal cycle; V02- Pedestrian injured in collision with two- or three wheeled motor vehicle; V03- Pedestrian injured in collision with car, pick-up truck or van; V04- Pedestrian injured in collision with heavy transport vehicle or bus; V06- Pedestrian injured in collision with other non-motor vehicle	Any	Yes	Yes	Included
		unspecified transport accident: to tell us the dustbin code effect: all of these are still due to vehicle impact	V.09 all subdivisions	V09- Pedestrian injured in other and unspecified transport accidents	Any	Yes	Yes	Included
Walk "other causes of injury"	walk-fall	Falls on highway	W00, W01, W03, W10, W17, W18, W19 but only for "place of occurrence" subdivision .4	W00- Fall on same level involving ice and snow; W01- Fall on same level from slipping, tripping and stumbling; W03- Other fall on same level due to collision with, or pushing by, another person; W10- Fall on and from stairs and steps; W17- Other fall from one level to another; W18- Other fall on same level; W19- Unspecified fall	Place of occurrence .4= Freeway, motorway, pavement, road, sidewalk	No	No	Included
		Falls in other specified place: most such places correspond to where recreational MTB injuries would occur.	W00, W01, W03, W10, W17, W18, W19 but only for "place of occurrence" subdivision .8	W00- Fall on same level involving ice and snow; W01- Fall on same level from slipping, tripping and stumbling; W03- Other fall on same level due to collision with, or pushing by, another person; W10- Fall on and from stairs and steps; W17- Other fall from one level to another; W18- Other fall on same level; W19- Unspecified fall	.8= Beach, campsite, canal, caravan site NOS, derelict house, desert, dock NOS, forest, harbour, hill, lake, marsh, military training ground, mountain, park (amusement) (public), parking-lot and parking place, pond or pool, prairie, public place NOS, railway line, river, sea, seashore, stream, swamp, water reservoir, zoo)	No	No	Excluded from rates but presented for comparison with off-highway cycling casualties
		Falls unspecified location: to know the dustbin code effect	W00, W01, W03, W10, W17, W18, W19 but only for "place of occurrence" subdivision .9	W00- Fall on same level involving ice and snow; W01- Fall on same level from slipping, tripping and stumbling; W03- Other fall on same level due to collision with, or pushing by, another person; W10- Fall on and from stairs and steps; W17- Other fall from one level to another; W18- Other fall on same level; W19- Unspecified fall	.9= unspecified place	No	No	Excluded from rates but presented for comparison with off-highway cycling casualties
Cycle "transport accident"	cycle-RTA	All collisions with vehicles including unspecifieds (on and off-highway)	V10-V14 plus V16, any 4th digit;	V10- Pedal cyclist injured in collision with pedestrian or animal; V11- Pedal cyclist injured in collision with other pedal cyclist; V12- Pedal cyclist injured in collision with two- or three- wheeled motor vehicle; V13- Pedal cyclist injured in collision with car, pick-up truck or van; V14- Pedal cyclist injured in collision with heavy transport vehicle or bus; V16- Pedal cyclist injured in coll…	Any	Yes (excluding a few off-road collisions)	Yes	Included
			plus V19 subdivisions .0, .1, .2, .4, .5, .6	V19- Pedal cyclist injured in unspecified collision	.0 Driver injured in collision with other and unspecified motor vehicles in non-traffic accident; .1 Passenger injured in collision with other and unspecified motor vehicles in non-traffic accident; .2 Unspecified pedal cyclist injured in collision with other and unspecified motor vehicles in non-traffic accident; .4 Drive injured in collision with other and unspecified motor vehicles in traffic …
	cycle-fall (highway)	Cyclist: non-collision traffic accident i.e. fall on highway	V17 subdivisions .4, .5 & .9; V18 subdivisions .4, .5 & .9	V17- Pedal cyclist injured in collision with fixed or stationary object; V18- Pedal cyclist injured in noncollision transport accident	.4 Driver injured in traffic accident; .5 Passenger injured in traffic accident; .9 Unspecified pedal cyclist injured in traffic accident.	c. 10%	Yes	Included - NB is a subset of the next two rows and should not be summed with those results. These figures (esp. fatalities) are probably exaggerated by V19.8, which is a dustbin code.
			V19 subdivisions .8 & .9	V19- Pedal cyclist injured in other and unspecified transport accidents	.8 Pedal cyclist [any] injured in other specified transport accidents; .9 Pedal cyclist [any] injured in unspecified traffic accident NOS
	cycle-fall (unspecified)	Cyclist-only crash (on and off highway)	V17, 18, any 4th digit	V17- Pedal cyclist injured in collision with fixed or stationary object; V18- Pedal cyclist injured in noncollision transport accident	Any	Occasionally	Yes	Excluded from totals but data presented for comparison with walking
		Unspecified transport accident (not confirmed as collisions) basically dustbin codes	V19 subdivisons .3, .8 & .9	V19- Pedal cyclist injured in other and unspecified transport accidents	.3 Pedal cyclist (any) injured in unspecified nontraffic accident; .8 Pedal cyclist (any) injured in other specified transport accidents; .9 Pedal cyclist (any) injured in unspecified traffic accident	Occasionally	Yes	Excluded from totals but data presented for comparison with walking
Drive "transport accident"	drive-RTA	Driver collision: on and off-highway, distinction not important includes unspecified driver collisions	V40-44, V50-V54, V46, V56; 4th digits .0 & .5	V40- Car occupant inured in collision with pedestrian or animal; V41- Car occupant injured in collision with pedal cycle; V42- Car occupant injured in collision with two- or three-wheeled motor vehicle; V43- Car occupant injured in collision with car, pick-up truck or van; V44- Car occupant injured in collision with heavy transport vehicle or bus; V50- Occupant of pick-up truck or van injured in …	.0 Driver injured in non-traffic accident; .5 Driver injured in traffic accident	Yes (except do not include small number of non-traffic crashes as these are by definition off-road)	Yes	Included
			V49 & V59; 4th digits .0, .4	V49- Car occupant injured in other and unspecified transport accidents; V59- Occupant of pick-up truck or van injured in other and unspecified transport accidents	.0 Driver injured in collision with other and unspecified motor vehicles in non-traffic accident; .4 Driver injured in collision with other and unspecified motor vehicles in traffic accident	Yes (excluding small number of non-traffic crashes as these are off-road)	Yes	Included
		unspecified occupant (Collision only) dustbin code	V40-44, V46, V50-54 & V56; 4th digits .3 and .9	V40- Car occupant inured in collision with pedestrian or animal; V41- Car occupant injured in collision with pedal cycle; V42- Car occupant injured in collision with two- or three-wheeled motor vehicle; V43- Car occupant injured in collision with car, pick-up truck or van; V44- Car occupant injured in collision with heavy transport vehicle or bus; V50- Occupant of pick-up truck or van injured in …	.3 Unspecified occupant of pick-up truck or van injured in non-traffic accident; .9 Unspecified occupant of pick-up truck or van injured in traffic accident	Yes	Yes	included (this is a very small group)
			V49 & V59; 4th digits .2 & .6	V49- Car occupant injured in other and unspecified transport accidents; V59- Occupant of pick-up truck or van injured in other and unspecified transport accidents	.2 Unspecified occupant of pick-up truck or van injured in collision with other and unspecified motor vehicles in non-traffic accident; .6 Unspecified occupant of pick-up truck or can injured in collision with other unspecified motor vehicles in traffic accident	Yes	Yes	Included - risk of including some passengers as drivers
	drive-RTA (single vehicle)	Driver (single vehicle)	V47-48, 4th digits .0, .5 V57-58, 4th digits .0, .5	V47- Car occupant injured in collision with fixed or stationary object; V48- Car occupant injured in noncollision transport accident; V57- Occupant of pick-up truck or van injured in collision with fixed or stationary object; V58- Occupant of pick-up truck or van injured in noncollision transport accident	.0 Driver injured in non-traffic accident; .5 Drive injured in traffic accident	Yes	Yes	included
		Unspecified occupant (single vehicle) & Unspecified occupant in unspecified accident to see dustbin codes	V47-48 4th digits .3 and .9 V57-58 4th digits .3 and .9	V47- Car occupant injured in collision with fixed or stationary object; V48- Car occupant injured in noncollision transport accident V57- Occupant of pick-up truck or van injured in collision with fixed or stationary object; V58- Occupant of pick-up truck or van injured in noncollision transport accident	.3 Unspecified car occupant injured in non-traffic accident; .9 Unspecified car occupant injured in traffic accident	Yes	Yes	Included - risk of including some passengers as drivers
			V49 4th digits .3, .8, .9 V59 4th digits .3, .8, .9	V49- Car occupant injured in other and unspecified transport accidents V59- Occupant of pick-up truck or van injured in other and unspecified transport accidents	.3 Car occupant (any) injured in unspecified non-traffic accident; .8 Car occupant (any) injured in other specified transport accidents; .9 Car occupant (any) injured in unspecified traffic accident
